# Supplementary material for: Comparative Efficacy of Pharmacological Interventions for Chronic Prostatitis/Chronic Pelvic Pain Syndrome: An Updated Systematic Review and Meta-Analysis of Randomized Controlled Trials
Source: Healthcare (Basel). 2025 Nov 18;13(22):2956. doi: 10.3390/healthcare13222956 (PMC12652971; doi:10.3390/healthcare13222956)
Supplement: Supplementary file 1 [file healthcare-13-02956-s001.zip]

Archive with 1 entries (1 files):
- healthcare-3831423-supplementary.pdf
